# Supplementary material for: Long Noncoding RNA RP11-278A23.1, a Potential Modulator of p53 Tumor Suppression, Contributes to Colorectal Cancer Progression
Source: Cancers (Basel). 2024 Feb 22;16(5):882. doi: 10.3390/cancers16050882 (PMC10931219; doi:10.3390/cancers16050882)
Supplement: Supplementary file 1 [file cancers-16-00882-s001.zip]

Archive with 5 entries (5 files):
- supplementary Figures.pdf
- Table S1.xlsx
- Table S2.xlsx
- Table S3.xlsx
- Table S4.xlsx
