# Supplementary material for: Long Noncoding RNA RP11-278A23.1, a Potential Modulator of p53 Tumor Suppression, Contributes to Colorectal Cancer Progression
Source: Cancers (Basel). 2024 Feb 22;16(5):882. doi: 10.3390/cancers16050882 (PMC10931219; doi:10.3390/cancers16050882)
Supplement: Supplementary file 1 [file cancers-16-00882-s001.zip › Table S1.xlsx]

## Sheet: Sheet1
Table S1. Primer sequences for PCR
RP11-278A23.1	CTGACCACTCCTGCGTTG	GCTCATCCCCAAATCCAAATG
KLHDC4	CACCACCTCCTTGACCAG	GGTTTGAGGGACAGCTGAA
KLHDC4_ex10-12	TCGGAAGAGGACAGTGAGG	TGGTCATGGTGATCTTGCTC
BCL2	AGCCAGGAGAAATCAAACAGAG	GATGACTGAGTACCTGAACCG
BIK	GTCATGCCAAGAACCTCCAT	GCTTACAGACGCTGCCA
BAK1	CAGAAGAGCCACCACACG	CGACATCAACCGACGCTAT
BID	GAGGAAGCCAAACACCAGT	GACACTGTGAACCAGGAGT
MDM2	GTGCATTTCCAATAGTCAGCTAA	AGAAGGACAAGAACTCTCAGATG
