# Supplementary material for: Long Noncoding RNA RP11-278A23.1, a Potential Modulator of p53 Tumor Suppression, Contributes to Colorectal Cancer Progression
Source: Cancers (Basel). 2024 Feb 22;16(5):882. doi: 10.3390/cancers16050882 (PMC10931219; doi:10.3390/cancers16050882)
Supplement: Supplementary file 1 [file cancers-16-00882-s001.zip › Table S2.xlsx]

## Sheet: Sheet1
Table S2
The top 100 differentially expressed genes between RP11-278A23.1-knockdown and control HCT116 cells.
The differences of each gene expression are presented as log2 fold-change (logFC).
Gene	logFC	p-value
CDKN1A	2.28036	1.77401e-34
PTK2	2.01377	1.84649e-28
ARPC1B	-2.02498	1.17075e-27
HLA-B	1.45394	1.19983e-27
MRFAP1	-1.53743	2.24271e-27
PCBP1	-1.38386	5.1479e-27
SSRP1	-1.22097	7.56018e-27
PLK2	1.93817	1.02365e-26
EFHD2	1.7305	1.29383e-26
HLA-C	1.0981	4.21363e-26
HMGA2	1.14872	9.69313e-26
SSFA2	-0.98514	1.63525e-25
GALNT5	2.44237	2.0457e-25
CPOX	1.02134	3.17153e-25
SDC4	1.41522	3.47599e-25
AKIRIN1	1.45885	6.05488e-25
TGOLN2	-1.52317	8.29482e-25
ADAM19	-1.83731	1.40156e-24
SETD7	1.37716	1.95645e-24
HNRNPH3	-1.25102	2.10568e-24
CDK6	1.28532	2.192e-24
PPP1CC	-1.10012	2.25562e-24
ZNF704	-1.76729	2.56434e-24
OTUD4	1.45235	2.72101e-24
RASSF3	-1.60584	3.13013e-24
DKK1	1.44929	3.51326e-24
PSMA1	-1.5536	4.25766e-24
TNFAIP2	1.40172	5.04972e-24
PPP1CA	-1.34362	8.44325e-24
KLF13	-1.45985	8.66174e-24
TMPO	-0.93324	9.86548e-24
CYCS	1.08132	1.21979e-23
TNFRSF10B	1.00843	1.36128e-23
ARF1	-0.899942	1.85094e-23
TNFRSF10D	1.4333	1.86647e-23
NIPA1	1.72062	2.09491e-23
ZFAS1	1.20497	2.69372e-23
HSP90AA1	-0.728423	2.91355e-23
HMGN2	-0.929742	2.93048e-23
TUBA1B	-0.697428	3.38927e-23
ELF3	1.31014	3.45454e-23
HAS3	-1.28112	3.89089e-23
EPHA2	1.04057	4.04186e-23
SESN1	1.85369	4.04227e-23
ALCAM	1.00105	4.40772e-23
CD46	1.18827	4.494e-23
EIF4EBP2	1.11349	5.22357e-23
VANGL1	-1.52456	5.76548e-23
ANXA1	-1.10037	6.54519e-23
H1F0	-0.938709	8.74716e-23
TMEM64	1.22515	8.98867e-23
UHMK1	0.994445	1.30587e-22
SERPINH1	-1.01792	1.44052e-22
UBE2V2	1.35218	1.49072e-22
BTF3L4	-1.68336	1.78995e-22
BTG2	1.3389	2.10733e-22
DAG1	-0.867382	2.16155e-22
TUBB	-0.626011	2.67363e-22
CD2AP	1.12642	2.68543e-22
FBXO45	-1.65887	2.76105e-22
PDXP	-1.95516	3.04269e-22
STK4	-1.37509	3.34456e-22
SCD	-0.751636	3.59152e-22
SLC6A8	-1.13741	3.71737e-22
EXTL3	-1.13393	3.78409e-22
FRS2	1.55175	3.84038e-22
SHTN1	-1.01107	4.11148e-22
BIRC3	1.85921	4.89983e-22
NUDT21	-0.957781	4.98163e-22
TMEM127	-1.41099	5.31122e-22
TUBB4B	-0.712683	5.75189e-22
NAA15	0.863294	5.80155e-22
RRM2B	0.979444	5.81762e-22
ANKRD40	-1.05441	5.97087e-22
ATP1B1	-1.49401	8.52999e-22
LAMC1	0.949276	9.5475e-22
LRRC58	1.15993	1.0836e-21
BBC3	1.80632	1.20201e-21
MDM2	0.839954	1.42064e-21
ARHGAP19	-1.45031	1.47732e-21
EFR3A	0.935099	1.54921e-21
OXCT1	-1.45059	1.69469e-21
RAB1A	0.930831	1.71316e-21
SAV1	-1.27494	1.78379e-21
TDG	1.3779	1.8978e-21
COX6A1	-1.06931	1.9606e-21
EIF3I	-0.945039	2.30897e-21
PFN2	-0.858336	2.35131e-21
BRD3	-1.34916	2.37643e-21
KDM6B	1.2131	2.44258e-21
RFC5	-1.274	2.63593e-21
IL6ST	1.28285	3.02501e-21
CBX2	-1.43218	3.07809e-21
JUNB	1.25363	3.17077e-21
TULP3	2.15675	3.43306e-21
TNPO1	0.790427	3.56015e-21
CBX5	-0.929326	3.56246e-21
NCAPD3	-0.989742	3.56452e-21
MCFD2	-1.12463	3.62454e-21
SPTY2D1	1.30948	3.87912e-21
