# Supplementary material for: Long Noncoding RNA RP11-278A23.1, a Potential Modulator of p53 Tumor Suppression, Contributes to Colorectal Cancer Progression
Source: Cancers (Basel). 2024 Feb 22;16(5):882. doi: 10.3390/cancers16050882 (PMC10931219; doi:10.3390/cancers16050882)
Supplement: Supplementary file 1 [file cancers-16-00882-s001.zip › Table S3.xlsx]

## Sheet: Sheet1
Table S3
Gene ontology analysis of the top 100 differentially expressed genes by RP11-278A23.1 knockdown.
The gene list was analyzed by The Database for Annotation, Visualization and Integrated Discovery (DAVID, https://david.ncifcrf.gov/)
and top cluster is presented.
Enrichment Score: 2.99	Count	p-value
p53 signaling pathway	8	5.4e-07
Platinum drug resistance	5	0.0014
Intrinsic apoptotic signaling pathway	3	0.013
Colorectal cancer	3	0.11

## Sheet: Sheet2
Enrichment Score: 2.99	Count	P_Value	Benjamini
p53 signaling pathway	8	5.4e-07	0.0001
Platinum drug resistance	5	0.0014	0.044
intrinsic apoptotic signaling pathway	3	0.013	0.79
Colorectal cancer	3	0.11	0.51
