# Supplementary material for: Long Noncoding RNA RP11-278A23.1, a Potential Modulator of p53 Tumor Suppression, Contributes to Colorectal Cancer Progression
Source: Cancers (Basel). 2024 Feb 22;16(5):882. doi: 10.3390/cancers16050882 (PMC10931219; doi:10.3390/cancers16050882)
Supplement: Supplementary file 1 [file cancers-16-00882-s001.zip › Table S4.xlsx]

## Sheet: Sheet1
Table S4
The gene list for clustering analysis. (293 p53 target genes and TP53)
ABCA12
ABCB1
ACAD11
ACTA2
AEN
AIFM1
AIFM2
AKR1B10
ALOX5
ANLN
ANXA1
APAF1
APC
APEX1
ARID3A
ARNT2
ATF3
ATR
BAK1
BANP
BAX
BBC3
BCL2
BCL6
BDKRB2
BID
BIRC5
BNIP3
BNIP3L
BRCA2
BTG2
BTG3
C10orf54
CASP10
CASP6
CAV1
CBL
CCNB1
CCNB2
CCNG1
CCNK
CD44
CD82
CDC20
CDC25B
CDC25C
CDIP1
CDK1
CDKN1A
CDKN2A
CEL
CERS6
CES2
CGB7
CHEK1
CHMP4C
CKS2
COL18A1
COMT
CPT1C
CRYZ
CSF1
CST3
CTF1
CTSD
CYFIP2
DAPK1
DDB2
DDR1
DEF6
DGKZ
DHRS3
DKK1
DNMT1
DRAM1
DSP
DUSP1
DUSP2
DUSP4
DUSP5
DUSP6
DUT
E2F7
ECT2
EDN2
EGFR
EGR2
EPCAM
EPHA2
ERAP1
ERCC1
F2R
FANCC
FAS
FBXO22
FDFT1
FDPS
FDXR
FOS
FOXF1
FOXP3
FUCA1
FZD2
GADD45A
GAMT
GBP1
GCH1
GDF15
GDF9
GFI1
GLS2
GPR87
GPX1
GSTP1
HIC1
HMGCR
HPSE
HRAS
HSP90AB1
HSPA8
HTT
ID2
IER3
IER5
IFI16
IGF1R
IGFBP3
IRF2BP2
IRF5
IRF9
ISCU
KIAA0513
KITLG
KLLN
KRT14
KRT8
LARP1
LASP1
LDLR
LGALS3
LIF
LIMA1
LIMK2
LMNA
LONP1
LPIN1
MAD1L1
MAP4
MAP4K4
MAPK8
MB
MDM2
ME1
ME2
MET
MFN2
MLH1
MPZL2
MSH2
MTA1
MVK
MYC
NCF2
NDRG1
NEAT1
NEK2
NINJ1
NLRC4
NOL3
NOS3
NOTCH1
NOV
ODC1
PANK1
PARK2
PAX2
PCBP4
PCNA
PEBP1
PERP
PGF
PHF1
PHLDA3
PIDD1
PIK3CA
PKD1
PLAGL1
PLK1
PLK2
PLK3
PLTP
PMAIP1
PML
PMS2
POLD1
POLH
PPARGC1B
PPM1D
PPM1J
PRC1
PRDM1
PRKAB1
PRODH
PROM1
PSRC1
PTCHD4
PTEN
PTGS2
PTK2
PTP4A1
PTPN6
PTTG1
RABGGTA
RAD17
RAD23A
RAD51
RAP2B
RARA
RARRES3
RB1
RBM38
RBPJ
RCHY1
RECQL4
RFC4
RGCC
RHOC
RND3
RNF144B
RPS27L
RRAD
RRM2B
RTN4
S100A2
SCD
SCN3B
SEMA3B
SEMA3F
SERPINB5
SERPINE1
SESN1
SGK1
SHBG
SIAH1
SIVA1
SLC2A4
SLC38A2
SLC6A6
SLC7A11
SOD2
STAG1
STX6
SUB1
SULF2
SUSD6
SYK
TBXAS1
TDG
TFAP2A
TFAP2C
TGFA
TGM2
TIGAR
TLR3
TLR5
TLR6
TNFRSF10A
TNFRSF10B
TNFSF9
TP53
TP53BP1
TP53I3
TP53INP1
TP73
TPT1
TRAF4
TRIAP1
TRIM22
TRIM32
TSC2
UBD
UBTD1
ULK1
ULK2
UNC5A
VCAN
VDR
XPC
XPO1
YPEL3
YWHAG
ZFP36
ZMAT3
ZNF79
